# Supplementary material for: Phosphorylated Osteopontin Secreted from Cancer Cells Induces Cancer Cell Motility
Source: Biomolecules. 2021 Sep 7;11(9):1323. doi: 10.3390/biom11091323 (PMC8470647; doi:10.3390/biom11091323)
Supplement: Supplementary file 1 [file biomolecules-11-01323-s001.zip]

Archive with 1 entries (1 files):
- biomolecules-1297533-supplementary.pdf
